# Supplementary material for: Comparative Genomic Analysis of Two Monokaryons of Auricularia heimuer Hei29
Source: J Fungi (Basel). 2025 Feb 6;11(2):122. doi: 10.3390/jof11020122 (PMC11856363; doi:10.3390/jof11020122)
Supplement: Supplementary file 1 [file jof-11-00122-s001.zip]

Archive with 4 entries (4 files):
- Hei29 unique gene annotation.xlsx
- Hei29-D1.Repeat.html
- Hei29-D2Repeat.html
- supplementary.pdf
