# Supplementary material for: Comparative Genomic Analysis of Two Monokaryons of Auricularia heimuer Hei29
Source: J Fungi (Basel). 2025 Feb 6;11(2):122. doi: 10.3390/jof11020122 (PMC11856363; doi:10.3390/jof11020122)
Supplement: Supplementary file 1 [file jof-11-00122-s001.zip › Hei29 unique gene annotation.xlsx]

## Sheet: Hei29-D1 unique gene annotation
Gene_ID	Kegg_Gene_Name	Kegg_Definition	Kegg_EC	Kegg_Pathway	GO_ID	GO_terms
g1911.t1_1	WAS	Wiskott-Aldrich syndrome protein	--	ko04062 Chemokine signaling pathway;ko04144 Endocytosis;ko04520 Adherens junction;ko04530 Tight junction;ko04666 Fc gamma R-mediated phagocytosis;ko04810 Regulation of actin cytoskeleton;ko05100 Bacterial invasion of epithelial cells;ko05130 Pathogenic Escherichia coli infection;ko05131 Shigellosis;ko05132 Salmonella infection;ko05231 Choline metabolism in cancer;	GO:0005199	structural constituent of cell wall
g4977.t1_1	URH1	uridine nucleosidase	EC:3.2.2.3	ko00240 Pyrimidine metabolism;ko00760 Nicotinate and nicotinamide metabolism;	GO:0070635	nicotinamide riboside hydrolase activity
g9383.t1_1	K07119	uncharacterized protein	--		GO:0022857	transmembrane transporter activity
g1824.t1_1	K07126	uncharacterized protein	--		GO:0008047	enzyme activator activity
g423.t1_1	USP5_13, UBP14	ubiquitin carboxyl-terminal hydrolase 5/13	EC:3.4.19.12		--	--
g8678.t1_1	YARS, tyrS	tyrosyl-tRNA synthetase	EC:6.1.1.1	ko00970 Aminoacyl-tRNA biosynthesis;	GO:0005524	ATP binding
g1282.t1_1	WARS, trpS	tryptophanyl-tRNA synthetase	EC:6.1.1.2	ko00970 Aminoacyl-tRNA biosynthesis;	GO:0005524	ATP binding
g4193.t1_1	Tam1	tryptophan aminotransferase	EC:2.6.1.27	ko00380 Tryptophan metabolism;	GO:0030170	pyridoxal phosphate binding
g4665.t1_1	E3.1.1.3	triacylglycerol lipase	EC:3.1.1.3	ko00561 Glycerolipid metabolism;	GO:0003990	acetylcholinesterase activity
g2427.t1_1	SEC62	translocation protein SEC62	--	ko03060 Protein export;ko04141 Protein processing in endoplasmic reticulum;	GO:0008320	protein transmembrane transporter activity
g589.t1_1	NFX1	transcriptional repressor NF-X1	--		GO:0003700	DNA-binding transcription factor activity
g4789.t1_1	CAT8	transcriptional regulatory protein CAT8	--		--	--
g12583.t1_1	SFP1	transcription factor SFP1	--		--	--
g11510.t1_1	SMARCE1	SWI/SNF-related matrix-associated actin-dependent regulator of chromatin subfamily E, member 1	--		--	--
g6121.t1_1	SKI3, TTC37	superkiller protein 3	--	ko03018 RNA degradation;	GO:0005524	ATP binding
g7565.t1_1	STIP1	stress-induced-phosphoprotein 1	--	ko05020 Prion diseases;	--	--
g8641.t1_1	STE24	STE24 endopeptidase	EC:3.4.24.84	ko00900 Terpenoid backbone biosynthesis;	GO:0004175	endopeptidase activity
g1232.t1_1	ATP1A	sodium/potassium-transporting ATPase subunit alpha	EC:3.6.3.9	ko04022 cGMP-PKG signaling pathway;ko04024 cAMP signaling pathway;ko04260 Cardiac muscle contraction;ko04261 Adrenergic signaling in cardiomyocytes;ko04911 Insulin secretion;ko04918 Thyroid hormone synthesis;ko04919 Thyroid hormone signaling pathway;ko04960 Aldosterone-regulated sodium reabsorption;ko04961 Endocrine and other factor-regulated calcium reabsorption;ko04964 Proximal tubule bicarbona…	GO:0005524	ATP binding
g8643.t1_1	SUMO, SMT3	small ubiquitin-related modifier	--	ko03013 RNA transport;ko05418 Fluid shear stress and atherosclerosis;	--	--
g6934.t1_1	SGTA	small glutamine-rich tetratricopeptide repeat-containing protein alpha	--		GO:0042802	identical protein binding
g12317.t1_1	SGK2	serum/glucocorticoid-regulated kinase 2	EC:2.7.11.1	ko04068 FoxO signaling pathway;ko04151 PI3K-Akt signaling pathway;	GO:0005524	ATP binding
g13041.t1_1	SRPK3, STK23	serine/threonine-protein kinase SRPK3	EC:2.7.11.1		GO:0005524	ATP binding
g7313.t1_1	MTOR, FRAP, TOR	serine/threonine-protein kinase mTOR	EC:2.7.11.1	ko01521 EGFR tyrosine kinase inhibitor resistance;ko01522 Endocrine resistance;ko04012 ErbB signaling pathway;ko04066 HIF-1 signaling pathway;ko04072 Phospholipase D signaling pathway;ko04138 Autophagy - yeast;ko04139 Mitophagy - yeast;ko04140 Autophagy - animal;ko04150 mTOR signaling pathway;ko04151 PI3K-Akt signaling pathway;ko04152 AMPK signaling pathway;ko04211 Longevity regulating pathway;ko…	GO:0000398	mRNA splicing, via spliceosome
g7399.t1_1	RTF1	RNA polymerase-associated protein RTF1	--		GO:0000405	bubble DNA binding
g6618.t1_1	CTDP1, FCP1	RNA polymerase II subunit A C-terminal domain phosphatase	EC:3.1.3.16		GO:0005524	ATP binding
g13094.t1_1	rnhA, RNASEH1	ribonuclease HI	EC:3.1.26.4	ko03030 DNA replication;	GO:0000287	magnesium ion binding
g6522.t1_1	RINT1, TIP20	RAD50-interacting protein 1	--		--	--
g10644.t1_1	SDT1	pyrimidine and pyridine-specific 5'-nucleotidase	EC:3.1.3.-	ko00760 Nicotinate and nicotinamide metabolism;	GO:0030332	cyclin binding
g692.t1_1	SYS1	protein SYS1	--		--	--
g4877.t1_1	HPGDS	prostaglandin-H2 D-isomerase / glutathione transferase	EC:5.3.99.2 2.5.1.18	ko00480 Glutathione metabolism;ko00590 Arachidonic acid metabolism;ko00980 Metabolism of xenobiotics by cytochrome P450;ko00982 Drug metabolism - cytochrome P450;ko05204 Chemical carcinogenesis;	--	--
g1339.t1_1	PDCD5, TFAR19	programmed cell death protein 5	--		GO:0010698	acetyltransferase activator activity
g7687.t1_1	PLD1_2	phospholipase D1/2	EC:3.1.4.4	ko00564 Glycerophospholipid metabolism;ko00565 Ether lipid metabolism;ko04014 Ras signaling pathway;ko04024 cAMP signaling pathway;ko04071 Sphingolipid signaling pathway;ko04072 Phospholipase D signaling pathway;ko04144 Endocytosis;ko04666 Fc gamma R-mediated phagocytosis;ko04724 Glutamatergic synapse;ko04912 GnRH signaling pathway;ko05231 Choline metabolism in cancer;	GO:0070290	N-acylphosphatidylethanolamine-specific phospholipase D activity
g6211.t1_1	PIGV	phosphatidylinositol glycan, class V	EC:2.4.1.-	ko00563 Glycosylphosphatidylinositol (GPI)-anchor biosynthesis;	GO:0070286	axonemal dynein complex assembly
g6164.t1_1	PI4K2	phosphatidylinositol 4-kinase type 2	EC:2.7.1.67	ko00562 Inositol phosphate metabolism;ko04070 Phosphatidylinositol signaling system;	GO:0004430	1-phosphatidylinositol 4-kinase activity
g11796.t1_1	TMED10, ERV25	p24 family protein delta-1	--		GO:0006888	endoplasmic reticulum to Golgi vesicle-mediated transport
g6974.t1_1	TC.NCS1	nucleobase:cation symporter-1, NCS1 family	--		GO:0015205	nucleobase transmembrane transporter activity
g6075.t1_1	SETD6	N-lysine methyltransferase SETD6	EC:2.1.1.-		GO:0016279	protein-lysine N-methyltransferase activity
g4393.t1_1	NPRL3	nitrogen permease regulator 3-like protein	--	ko04150 mTOR signaling pathway;	GO:0034198	cellular response to amino acid starvation
g7656.t1_1	NEURL4	neuralized-like protein 4	--		--	--
g4315.t1_1	NDUFAF7	NADH dehydrogenase ubiquinone 1 alpha subcomplex assembly factor 7	--		GO:0035243	protein-arginine omega-N symmetric methyltransferase activity
g11183.t1_1	NDUFAF6	NADH dehydrogenase ubiquinone 1 alpha subcomplex assembly factor 6	--		GO:0016740	transferase activity
g1471.t1_1	TC.MATE, SLC47A, norM, mdtK, dinF	multidrug resistance protein, MATE family	--		GO:0015297	antiporter activity
g13081.t1_1	PMPCB, MAS1	mitochondrial-processing peptidase subunit beta	EC:3.4.24.64		GO:0016491	oxidoreductase activity
g4980.t1_1	UMF1	MFS transporter, UMF1 family	--	ko04138 Autophagy - yeast;	GO:0032974	amino acid transmembrane export from vacuole
g2032.t1_1	SLC2A13, ITR	MFS transporter, SP family, solute carrier family 2 (myo-inositol transporter), member 13	--		GO:0005366	myo-inositol:proton symporter activity
g4645.t1_1	JEN	MFS transporter, SHS family, lactate transporter	--		GO:0015293	symporter activity
g6540.t1_1	ACATN, SLC33A1	MFS transporter, PAT family, solute carrier family 33 (acetyl-CoA transportor), member 1	EC:2.3.1.-	ko00604 Glycosphingolipid biosynthesis - ganglio series;	GO:0008521	acetyl-CoA transmembrane transporter activity
g2278.t1_1	MBTPS1	membrane-bound transcription factor site-1 protease	EC:3.4.21.112	ko04141 Protein processing in endoplasmic reticulum;	GO:0004252	serine-type endopeptidase activity
g7618.t1_1	EBM	mannosylglycoprotein endo-beta-mannosidase	EC:3.2.1.152		GO:0003824	catalytic activity
g4391.t1_1	manA, MPI	mannose-6-phosphate isomerase	EC:5.3.1.8	ko00051 Fructose and mannose metabolism;ko00520 Amino sugar and nucleotide sugar metabolism;	--	--
g4843.t1_1	mmsA, iolA, ALDH6A1	malonate-semialdehyde dehydrogenase (acetylating) / methylmalonate-semialdehyde dehydrogenase	EC:1.2.1.18 1.2.1.27	ko00280 Valine, leucine and isoleucine degradation;ko00410 beta-Alanine metabolism;ko00562 Inositol phosphate metabolism;ko00640 Propanoate metabolism;ko01200 Carbon metabolism;	--	--
g6322.t1_1	aceB, glcB	malate synthase	EC:2.3.3.9	ko00620 Pyruvate metabolism;ko00630 Glyoxylate and dicarboxylate metabolism;ko01200 Carbon metabolism;	GO:0004474	malate synthase activity
g9314.t1_1	GAAD	L-glyceraldehyde reductase	EC:1.1.1.372	ko00040 Pentose and glucuronate interconversions;	GO:0008106	alcohol dehydrogenase (NADP+) activity
g9325.t1_1	RP-L19e, RPL19	large subunit ribosomal protein L19e	--	ko03010 Ribosome;	--	--
g7543.t1_1	RP-L1, MRPL1, rplA	large subunit ribosomal protein L1	--	ko03010 Ribosome;	GO:0019843	rRNA binding
g7115.t1_1 ;	kup	KUP system potassium uptake protein	--		GO:0004190	aspartic-type endopeptidase activity
g7118.t1_1	kup	KUP system potassium uptake protein	--		GO:0004190	aspartic-type endopeptidase activity
g3899.t1_1	MUC2	intestinal mucin-2	--	ko05110 Vibrio cholerae infection;ko05146 Amoebiasis;	--	--
g1901.t1_1	hexPS, COQ1	hexaprenyl-diphosphate synthase	EC:2.5.1.82 2.5.1.83	ko00900 Terpenoid backbone biosynthesis;	GO:0046872	metal ion binding
g2279.t1_1	RACK1	guanine nucleotide-binding protein subunit beta-2-like 1 protein	--	ko05162 Measles;	GO:0005524	ATP binding
g1904.t1_1	E3.5.4.3, guaD	guanine deaminase	EC:3.5.4.3	ko00230 Purine metabolism;	GO:0019239	deaminase activity
g11166.t1_1	E3.1.4.50	glycosylphosphatidylinositol phospholipase D	EC:3.1.4.50	ko00563 Glycosylphosphatidylinositol (GPI)-anchor biosynthesis;	GO:0004190	aspartic-type endopeptidase activity
g147.t1_1	GST, gst	glutathione S-transferase	EC:2.5.1.18	ko00480 Glutathione metabolism;ko00980 Metabolism of xenobiotics by cytochrome P450;ko00982 Drug metabolism - cytochrome P450;ko01524 Platinum drug resistance;ko05204 Chemical carcinogenesis;ko05418 Fluid shear stress and atherosclerosis;	--	--
g561.t1_1	FAEB	feruloyl esterase	EC:3.1.1.73		GO:0016746	transferase activity, transferring acyl groups
g5071.t1_1	FAEB	feruloyl esterase	EC:3.1.1.73		GO:0030600	feruloyl esterase activity
g1582.t1_1	ELF2C, AGO	eukaryotic translation initiation factor 2C	--		GO:0001046	core promoter sequence-specific DNA binding
g9308.t1_1	EPHA2, ECK	Eph receptor A2	EC:2.7.10.1	ko04014 Ras signaling pathway;ko04015 Rap1 signaling pathway;ko04151 PI3K-Akt signaling pathway;ko04360 Axon guidance;	GO:0005524	ATP binding
g6437.t1_1	fabK	enoyl-acyl-carrier protein reductase II	EC:1.3.1.9	ko00061 Fatty acid biosynthesis;ko01212 Fatty acid metabolism;	GO:0050136	NADH dehydrogenase (quinone) activity
g10662.t1_1	E3.2.1.4	endoglucanase	EC:3.2.1.4	ko00500 Starch and sucrose metabolism;	--	--
g1284.t1_1	RAD18	E3 ubiquitin-protein ligase RAD18	EC:2.3.2.27		GO:0046872	metal ion binding
g1065.t1_1	E2.7.12.1	dual-specificity kinase	EC:2.7.12.1		--	--
g12297.t1_1	RPB1, POLR2A	DNA-directed RNA polymerase II subunit RPB1	EC:2.7.7.6	ko00230 Purine metabolism;ko00240 Pyrimidine metabolism;ko03020 RNA polymerase;ko05016 Huntington's disease;ko05168 Herpes simplex infection;ko05169 Epstein-Barr virus infection;	GO:0004190	aspartic-type endopeptidase activity
g13787.t1_1	COL6A	collagen, type VI, alpha	--	ko04151 PI3K-Akt signaling pathway;ko04510 Focal adhesion;ko04512 ECM-receptor interaction;ko04974 Protein digestion and absorption;	GO:0004190	aspartic-type endopeptidase activity
g12055.t1_1	CPSF4, YTH1	cleavage and polyadenylation specificity factor subunit 4	--	ko03015 mRNA surveillance pathway;ko05164 Influenza A;	GO:0003723	RNA binding
g1529.t1_1	E3.2.1.14	chitinase	EC:3.2.1.14	ko00520 Amino sugar and nucleotide sugar metabolism;	--	--
g13106.t1_1	E3.2.1.14	chitinase	EC:3.2.1.14	ko00520 Amino sugar and nucleotide sugar metabolism;	--	--
g1277.t1_1	CTSE	cathepsin E	EC:3.4.23.34	ko04142 Lysosome;	GO:0004190	aspartic-type endopeptidase activity
g10634.t1_1	KEX1	carboxypeptidase D	EC:3.4.16.6		GO:0004185	serine-type carboxypeptidase activity
g4374.t1_1	CBR4	carbonyl reductase 4	EC:1.1.1.-		GO:0016491	oxidoreductase activity
g10558.t1_1	CBR1	carbonyl reductase 1	EC:1.1.1.184 1.1.1.189 1.1.1.197	ko00590 Arachidonic acid metabolism;ko00980 Metabolism of xenobiotics by cytochrome P450;ko05204 Chemical carcinogenesis;	GO:0000253	3-keto sterol reductase activity
g10556.t1_1	CBR1	carbonyl reductase 1	EC:1.1.1.184 1.1.1.189 1.1.1.197	ko00590 Arachidonic acid metabolism;ko00980 Metabolism of xenobiotics by cytochrome P450;ko05204 Chemical carcinogenesis;	GO:0047021	15-hydroxyprostaglandin dehydrogenase (NADP+) activity
g6143.t1_1	CALM	calmodulin	--	ko04014 Ras signaling pathway;ko04015 Rap1 signaling pathway;ko04016 MAPK signaling pathway - plant;ko04020 Calcium signaling pathway;ko04022 cGMP-PKG signaling pathway;ko04024 cAMP signaling pathway;ko04070 Phosphatidylinositol signaling system;ko04114 Oocyte meiosis;ko04261 Adrenergic signaling in cardiomyocytes;ko04270 Vascular smooth muscle contraction;ko04371 Apelin signaling pathway;ko04626…	GO:0005509	calcium ion binding
g2345.t1_1	CASR	calcium-sensing receptor	--	ko04621 NOD-like receptor signaling pathway;	--	--
g12339.t1_1	bdhAB	butanol dehydrogenase	EC:1.1.1.-	ko00650 Butanoate metabolism;	GO:0047834	D-threo-aldose 1-dehydrogenase activity
g4392.t1_1	BET1	blocked early in transport 1	--	ko04130 SNARE interactions in vesicular transport;	--	--
g60.t1_1	bglX	beta-glucosidase	EC:3.2.1.21	ko00460 Cyanoamino acid metabolism;ko00500 Starch and sucrose metabolism;ko00940 Phenylpropanoid biosynthesis;	GO:0008422	beta-glucosidase activity
g7049.t1_1	INV, sacA	beta-fructofuranosidase	EC:3.2.1.26	ko00052 Galactose metabolism;ko00500 Starch and sucrose metabolism;	GO:0051670	inulinase activity
g341.t1_1	DDX3X, bel	ATP-dependent RNA helicase DDX3X	EC:3.6.4.13	ko04622 RIG-I-like receptor signaling pathway;ko05161 Hepatitis B;ko05203 Viral carcinogenesis;	GO:0005524	ATP binding
g10857.t1_1	ABCC1	ATP-binding cassette, subfamily C (CFTR/MRP), member 1	--	ko01523 Antifolate resistance;ko02010 ABC transporters;ko04071 Sphingolipid signaling pathway;ko04977 Vitamin digestion and absorption;ko05206 MicroRNAs in cancer;	GO:0008559	xenobiotic transmembrane transporting ATPase activity
g7290.t1_1	E3.5.1.4, amiE	amidase	EC:3.5.1.4	ko00330 Arginine and proline metabolism;ko00360 Phenylalanine metabolism;ko00380 Tryptophan metabolism;ko00627 Aminobenzoate degradation;ko00643 Styrene degradation;	GO:0016787	hydrolase activity
g5362.t1_1	abfA	alpha-N-arabinofuranosidase	EC:3.2.1.55	ko00520 Amino sugar and nucleotide sugar metabolism;	GO:0046556	alpha-L-arabinofuranosidase activity
g10917.t1_1	phoD	alkaline phosphatase D	EC:3.1.3.1	ko00627 Aminobenzoate degradation;ko00790 Folate biosynthesis;ko02020 Two-component system;	GO:0004035	alkaline phosphatase activity
g5168.t1_1	ORDA, CYP64A	aflatoxin B synthase	EC:1.14.13.175	ko00254 Aflatoxin biosynthesis;	GO:0020037	heme binding
g1540.t1_1	ORDA, CYP64A	aflatoxin B synthase	EC:1.14.13.175	ko00254 Aflatoxin biosynthesis;	GO:0020037	heme binding
g13865.t1_1	ORDA, CYP64A	aflatoxin B synthase	EC:1.14.13.175	ko00254 Aflatoxin biosynthesis;	GO:0020037	heme binding
g10871.t1_1	OPLAH, OXP1, oplAH	5-oxoprolinase (ATP-hydrolysing)	EC:3.5.2.9	ko00480 Glutathione metabolism;	GO:0017168	5-oxoprolinase (ATP-hydrolyzing) activity
g1306.t1_1	XRN2, RAT1	5'-3' exoribonuclease 2	EC:3.1.13.-	ko03008 Ribosome biogenesis in eukaryotes;ko03018 RNA degradation;	--	--
g9357.t1_1	AYR1	1-acylglycerone phosphate reductase	EC:1.1.1.101	ko00564 Glycerophospholipid metabolism;ko00565 Ether lipid metabolism;	GO:0000140	acylglycerone-phosphate reductase activity
g9136.t1_1	--	--	--	--	GO:0030435	sporulation resulting in formation of a cellular spore
g8908.t1_1	--	--	--	--	GO:0020037	heme binding
g13928.t1_1	--	--	--	--	GO:0061630	ubiquitin protein ligase activity
g6762.t1_1	--	--	--	--	GO:0004145	diamine N-acetyltransferase activity
g6301.t1_1	--	--	--	--	GO:0016491	oxidoreductase activity
g5459.t1_1	--	--	--	--	GO:0016209	antioxidant activity
g5458.t1_1	--	--	--	--	GO:0016209	antioxidant activity
g435.t1_1	--	--	--	--	GO:0003964	RNA-directed DNA polymerase activity
g4137.t1_1	--	--	--	--	GO:0071949	FAD binding
g3831.t1_1	--	--	--	--	GO:0007155	cell adhesion
g11999.t1_1	--	--	--	--	GO:0022857	transmembrane transporter activity

## Sheet: Hei29-D2 unique gene annotation
Gene_ID	Kegg_Gene_Name	Kegg_Definition	Kegg_EC	Kegg_Pathway	GO_ID	GO_terms
g3593.t1_1	YAT	yeast amino acid transporter	--		GO:0016020	membrane
g2699.t1_1	WIPF	WAS/WASL-interacting protein	--	ko04144 Endocytosis;	GO:0007165	signal transduction
g12205.t1_1	K09131	uncharacterized protein	--		--	--
g1125.t1_1	UAP1	UDP-N-acetylglucosamine/UDP-N-acetylgalactosamine diphosphorylase	EC:2.7.7.23 2.7.7.83	ko00520 Amino sugar and nucleotide sugar metabolism;	GO:0070569	uridylyltransferase activity
g2333.t1_1	USP22_27_51, UBP8	ubiquitin carboxyl-terminal hydrolase 22/27/51	EC:3.4.19.12		GO:0006511	ubiquitin-dependent protein catabolic process
g1101.t1_1	UBQLN, DSK2	ubiquilin	--	ko04141 Protein processing in endoplasmic reticulum;	GO:0005515	protein binding
g9538.t1_1	LSM 5	U6 snRNA-associated Sm-like protein LSm5	--	ko03018 RNA degradation;ko03040 Spliceosome;	--	--
g6749.t1_1	RIB2, PUS8	tRNA pseudouridine synthase 8 / 2,5-diamino-6-(5-phospho-D-ribitylamino)-pyrimidin-4(3H)-one deaminase	EC:5.4.99.-	ko00740 Riboflavin metabolism;	GO:0003824	catalytic activity
g13178.t1_1	EIF2S1	translation initiation factor 2 subunit 1	--	ko03013 RNA transport;ko04138 Autophagy - yeast;ko04140 Autophagy - animal;ko04141 Protein processing in endoplasmic reticulum;ko04210 Apoptosis;ko04932 Non-alcoholic fatty liver disease (NAFLD);ko05160 Hepatitis C;ko05162 Measles;ko05164 Influenza A;ko05168 Herpes simplex infection;	GO:0003676	nucleic acid binding
g13945.t1_1	VCP, CDC48	transitional endoplasmic reticulum ATPase	--	ko04141 Protein processing in endoplasmic reticulum;ko05134 Legionellosis;	--	--
g2132.t1_1	TADA3, ADA3, NGG1	transcriptional adapter 3	--		--	--
g8228.t1_1	BDP1, TFC5	transcription factor TFIIIB component B''	--		GO:0003677	DNA binding
g9607.t1_1	SFP1	transcription factor SFP1	--		GO:0003676	nucleic acid binding
g9277.t1_1	ltaE	threonine aldolase	EC:4.1.2.48	ko00260 Glycine, serine and threonine metabolism;ko01230 Biosynthesis of amino acids;	GO:0003824	catalytic activity
g3169.t1_1	STXBP1, MUNC18-1	syntaxin-binding protein 1	--	ko04721 Synaptic vesicle cycle;	GO:0006904	vesicle docking involved in exocytosis
g998.t1_1	SFPQ, PSF	splicing factor, proline- and glutamine-rich	--		--	--
g5199.t1_1	SLC25A23S	solute carrier family 25 (mitochondrial phosphate transporter), member 23/24/25/41	--		GO:0003735	structural constituent of ribosome
g678.t1_1	RP-S9e, RPS9	small subunit ribosomal protein S9e	--	ko03010 Ribosome;	GO:0003723	RNA binding
g9376.t1_1	SNRPD2, SMD2	small nuclear ribonucleoprotein D2	--	ko03040 Spliceosome;	GO:0008380	RNA splicing
g2261.t1_1	rnhA, RNASEH1	ribonuclease HI	EC:3.1.26.4	ko03030 DNA replication;	GO:0003676	nucleic acid binding
g13913.t1_1 ; g13915.t1_1	RIMS2, RIM2	regulating synaptic membrane exocytosis protein 2	--	ko04911 Insulin secretion;	--	--
g12587.t1_1	RIMS2, RIM2	regulating synaptic membrane exocytosis protein 2	--	ko04911 Insulin secretion;	--	--
g317.t1_1	SDT1	pyrimidine and pyridine-specific 5'-nucleotidase	EC:3.1.3.-	ko00760 Nicotinate and nicotinamide metabolism;	GO:0005515	protein binding
g2118.t1_1	K07497	putative transposase	--		GO:0003676	nucleic acid binding
g4922.t1_1	SNRNP40, PRP8BP	Prp8 binding protein	--	ko03040 Spliceosome;	GO:0005515	protein binding
g684.t1_1	PPP1R3	protein phosphatase 1 regulatory subunit 3A/B/C/D/E	--	ko04910 Insulin signaling pathway;ko04931 Insulin resistance;	GO:0005515	protein binding
g1169.t1_1	PPP1R3	protein phosphatase 1 regulatory subunit 3A/B/C/D/E	--	ko04910 Insulin signaling pathway;ko04931 Insulin resistance;	GO:0005515	protein binding
g2354.t1_1	pip	proline iminopeptidase	EC:3.4.11.5	ko00330 Arginine and proline metabolism;	--	--
g4495.t1_1	PARP	poly ADP-ribose polymerase	EC:2.4.2.30	ko03410 Base excision repair;ko04210 Apoptosis;ko04212 Longevity regulating pathway - worm;ko04214 Apoptosis - fly;	GO:0003676	nucleic acid binding
g12889.t1_1	PARP	poly ADP-ribose polymerase	EC:2.4.2.30	ko03410 Base excision repair;ko04210 Apoptosis;ko04212 Longevity regulating pathway - worm;ko04214 Apoptosis - fly;	--	--
g3582.t1_1	ADE2	phosphoribosylaminoimidazole carboxylase	EC:4.1.1.21	ko00230 Purine metabolism;	GO:0004638	phosphoribosylaminoimidazole carboxylase activity
g12671.t1_1	psd, PISD	phosphatidylserine decarboxylase	EC:4.1.1.65	ko00564 Glycerophospholipid metabolism;	GO:0005509	calcium ion binding
g3610.t1_1	TMED5, ERP2, ERP4	p24 family protein gamma-2	--		--	--
g8000.t1_1	NOP12	nucleolar protein 12	--		GO:0003676	nucleic acid binding
g3370.t1_1	NAA25, MDM20	N-terminal acetyltransferase B complex non-catalytic subunit	--		--	--
g2648.t1_1	SETD6	N-lysine methyltransferase SETD6	EC:2.1.1.-		GO:0005515	protein binding
g2430.t1_1	SYNE1	nesprin-1	--		GO:0003677	DNA binding
g2968.t1_1	SIR2	NAD-dependent histone deacetylase SIR2	EC:3.5.1.-	ko00760 Nicotinate and nicotinamide metabolism;ko04213 Longevity regulating pathway - multiple species;	GO:0070403	NAD+ binding
g9469.t1_1	MFAP1	microfibrillar-associated protein 1	--		--	--
g4761.t1_1	mpn	manganese peroxidase	EC:1.11.1.13		GO:0004601	peroxidase activity
g9667.t1_1	KDM8, JMJD5	lysine-specific demethylase 8	EC:1.14.11.27		--	--
g10082.t1_1	SDS, SDH, CHA1	L-serine/L-threonine ammonia-lyase	EC:4.3.1.17 4.3.1.19	ko00260 Glycine, serine and threonine metabolism;ko00270 Cysteine and methionine metabolism;ko00290 Valine, leucine and isoleucine biosynthesis;ko01200 Carbon metabolism;ko01230 Biosynthesis of amino acids;	--	--
g12333.t1_1	E1.13.12.4	lactate 2-monooxygenase	EC:1.13.12.4	ko00620 Pyruvate metabolism;	GO:0010181	FMN binding
g2691.t1_1	KRAB	KRAB domain-containing zinc finger protein	--		GO:0003676	nucleic acid binding
g11110.t1_1	IARS, ileS	isoleucyl-tRNA synthetase	EC:6.1.1.5	ko00970 Aminoacyl-tRNA biosynthesis;	--	--
g11019.t1_1	NKX2-2	homeobox protein Nkx-2.2	--	ko04950 Maturity onset diabetes of the young;	--	--
g3498.t1_1	E3.1.4.50	glycosylphosphatidylinositol phospholipase D	EC:3.1.4.50	ko00563 Glycosylphosphatidylinositol (GPI)-anchor biosynthesis;	GO:0003676	nucleic acid binding
g9729.t1_1	GST, gst	glutathione S-transferase	EC:2.5.1.18	ko00480 Glutathione metabolism;ko00980 Metabolism of xenobiotics by cytochrome P450;ko00982 Drug metabolism - cytochrome P450;ko01524 Platinum drug resistance;ko05204 Chemical carcinogenesis;ko05418 Fluid shear stress and atherosclerosis;	GO:0005515	protein binding
g4119.t1_1	GST, gst	glutathione S-transferase	EC:2.5.1.18	ko00480 Glutathione metabolism;ko00980 Metabolism of xenobiotics by cytochrome P450;ko00982 Drug metabolism - cytochrome P450;ko01524 Platinum drug resistance;ko05204 Chemical carcinogenesis;ko05418 Fluid shear stress and atherosclerosis;	GO:0004364	glutathione transferase activity
g916.t1_1	E3.2.1.59	glucan endo-1,3-alpha-glucosidase	EC:3.2.1.59		GO:0016787	hydrolase activity
	GINS4, SLD5	GINS complex subunit 4	--		--	--
g8024.t1_1	FBXL2_20	F-box and leucine-rich repeat protein 2/20	--		GO:0005515	protein binding
g8130.t1_1	PRUNE, PPX1	exopolyphosphatase	EC:3.6.1.11	ko00230 Purine metabolism;	GO:0005737	cytoplasm
g5904.t1_1	dut, DUT	dUTP pyrophosphatase	EC:3.6.1.23	ko00240 Pyrimidine metabolism;	GO:0004170	dUTP diphosphatase activity
g2778.t1_1	POMT	dolichyl-phosphate-mannose-protein mannosyltransferase	EC:2.4.1.109	ko00514 Other types of O-glycan biosynthesis;ko00515 Mannose type O-glycan biosynthesis;	GO:0000030	mannosyltransferase activity
g5314.t1_1	DNAJC1	DnaJ homolog subfamily C member 1	--	ko04141 Protein processing in endoplasmic reticulum;	--	--
g4921.t1_1	DNAJB12	DnaJ homolog subfamily B member 12	--	ko04141 Protein processing in endoplasmic reticulum;	--	--
g8064.t1_1	RAD5	DNA repair protein RAD5	EC:3.6.4.-		GO:0005524	ATP binding
g2865.t1_1	POLD1	DNA polymerase delta subunit 1	EC:2.7.7.7	ko00230 Purine metabolism;ko00240 Pyrimidine metabolism;ko03030 DNA replication;ko03410 Base excision repair;ko03420 Nucleotide excision repair;ko03430 Mismatch repair;ko03440 Homologous recombination;ko05166 HTLV-I infection;	GO:0000166	nucleotide binding
g906.t1_1	dld, LDHD	D-lactate dehydrogenase (cytochrome)	EC:1.1.2.4	ko00620 Pyruvate metabolism;	GO:0005515	protein binding
g9661.t1_1	CYP3A	cytochrome P450 family 3 subfamily A	EC:1.14.14.1	ko00140 Steroid hormone biosynthesis;ko00591 Linoleic acid metabolism;ko00830 Retinol metabolism;ko05204 Chemical carcinogenesis;	GO:0005506	iron ion binding
g10313.t1_1	cfa	cyclopropane-fatty-acyl-phospholipid synthase	EC:2.1.1.79		GO:0008610	lipid biosynthetic process
g7976.t1_1	CDK8_11	cyclin-dependent kinase 8/11	EC:2.7.11.22 2.7.11.23		GO:0004672	protein kinase activity
g4074.t1_1	CNGB3	cyclic nucleotide gated channel beta 3	--	ko04024 cAMP signaling pathway;	--	--
g10336.t1_1	COG6, COD2	conserved oligomeric Golgi complex subunit 6	--		GO:0006891	intra-Golgi vesicle-mediated transport
g5005.t1_1	E3.2.1.14	chitinase	EC:3.2.1.14	ko00520 Amino sugar and nucleotide sugar metabolism;	GO:0004553	hydrolase activity, hydrolyzing O-glycosyl compounds
g11323.t1_1	E3.2.1.14	chitinase	EC:3.2.1.14	ko00520 Amino sugar and nucleotide sugar metabolism;	GO:0004553	hydrolase activity, hydrolyzing O-glycosyl compounds
g1124.t1_1	CEP250, CNAP1	centrosomal protein CEP250	--		GO:0019905	syntaxin binding
g3540.t1_1	CDC37	cell division cycle protein 37	--	ko04151 PI3K-Akt signaling pathway;	GO:0019901	protein kinase binding
g5905.t1_1	CDC14	cell division cycle 14	EC:3.1.3.16 3.1.3.48	ko04110 Cell cycle;ko04111 Cell cycle - yeast;ko04113 Meiosis - yeast;	GO:0004725	protein tyrosine phosphatase activity
g12966.t1_1	catA	catechol 1,2-dioxygenase	EC:1.13.11.1	ko00361 Chlorocyclohexane and chlorobenzene degradation;ko00362 Benzoate degradation;ko00364 Fluorobenzoate degradation;ko00623 Toluene degradation;ko01220 Degradation of aromatic compounds;	GO:0003824	catalytic activity
g1166.t1_1	catA	catechol 1,2-dioxygenase	EC:1.13.11.1	ko00361 Chlorocyclohexane and chlorobenzene degradation;ko00362 Benzoate degradation;ko00364 Fluorobenzoate degradation;ko00623 Toluene degradation;ko01220 Degradation of aromatic compounds;	GO:0003824	catalytic activity
g207.t1_1	HRR25	casein kinase I homolog HRR25	EC:2.7.11.1	ko03008 Ribosome biogenesis in eukaryotes;	--	--
g2029.t1_1	carA, CPA1	carbamoyl-phosphate synthase small subunit	EC:6.3.5.5	ko00240 Pyrimidine metabolism;ko00250 Alanine, aspartate and glutamate metabolism;	GO:0004088	carbamoyl-phosphate synthase (glutamine-hydrolyzing) activity
g348.t1_1	bdhAB	butanol dehydrogenase	EC:1.1.1.-	ko00650 Butanoate metabolism;	GO:0016491	oxidoreductase activity
g2217.t1_1	bdhAB	butanol dehydrogenase	EC:1.1.1.-	ko00650 Butanoate metabolism;	--	--
g9967.t1_1	BLM, RECQL3, SGS1	bloom syndrome protein	EC:3.6.4.12	ko03440 Homologous recombination;ko03460 Fanconi anemia pathway;	--	--
g13294.t1_1	E3.2.1.25, MANBA, manB	beta-mannosidase	EC:3.2.1.25	ko00511 Other glycan degradation;ko04142 Lysosome;	GO:0004553	hydrolase activity, hydrolyzing O-glycosyl compounds
g8086.t1_1	CXT1	beta-1,2-xylosyltransferase	EC:2.4.2.-		--	--
g1076.t1_1	ATG17	autophagy-related protein 17	--	ko04138 Autophagy - yeast;	--	--
g9302.t1_1	AHK2_3_4	arabidopsis histidine kinase 2/3/4 (cytokinin receptor)	EC:2.7.13.3	ko04075 Plant hormone signal transduction;	GO:0000155	phosphorelay sensor kinase activity
g9806.t1_1	AP2A	AP-2 complex subunit alpha	--	ko04144 Endocytosis;ko04721 Synaptic vesicle cycle;ko04961 Endocrine and other factor-regulated calcium reabsorption;ko05016 Huntington's disease;	GO:0006886	intracellular protein transport
g8101.t1_1	CMT1	alpha-1,3-mannosyltransferase	EC:2.4.1.-		--	--
g596.t1_1	phoD	alkaline phosphatase D	EC:3.1.3.1	ko00627 Aminobenzoate degradation;ko00790 Folate biosynthesis;ko02020 Two-component system;	GO:0003993	acid phosphatase activity
g2421.t1_1	MOX	alcohol oxidase	EC:1.1.3.13	ko00680 Methane metabolism;ko01200 Carbon metabolism;	GO:0016614	oxidoreductase activity, acting on CH-OH group of donors
g4062.t1_1	purB, ADSL	adenylosuccinate lyase	EC:4.3.2.2	ko00230 Purine metabolism;ko00250 Alanine, aspartate and glutamate metabolism;	GO:0003824	catalytic activity
g4285.t1_1	FTMD	6-hydroxytryprostatin B O-methyltransferase	EC:2.1.1.293	ko00404 Staurosporine biosynthesis;	GO:0008168	methyltransferase activity
g5691.t1_1	ERG27	3-keto steroid reductase	EC:1.1.1.270	ko00100 Steroid biosynthesis;	--	--
g12949.t1_1	EO, FaQR	2-methylene-furan-3-one reductase	EC:1.3.1.105		GO:0016491	oxidoreductase activity
g5645.t1_1	RPN13	26S proteasome regulatory subunit N13	--	ko03050 Proteasome;ko05169 Epstein-Barr virus infection;	--	--
g5402.t1_1	DPH1, dph2	2-(3-amino-3-carboxypropyl)histidine synthase	EC:2.5.1.108		GO:0017183	peptidyl-diphthamide biosynthetic process from peptidyl-histidine
g4910.t1_1	E1.2.1.88	1-pyrroline-5-carboxylate dehydrogenase	EC:1.2.1.88	ko00250 Alanine, aspartate and glutamate metabolism;ko00330 Arginine and proline metabolism;	GO:0003842	1-pyrroline-5-carboxylate dehydrogenase activity
g9472.t1_1	mtnD, mtnZ, ADI1	1,2-dihydroxy-3-keto-5-methylthiopentene dioxygenase	EC:1.13.11.53 1.13.11.54	ko00270 Cysteine and methionine metabolism;	GO:0010309	acireductone dioxygenase [iron(II)-requiring] activity
g992.t1_1	--	--	--	--	GO:0003677	DNA binding
g9691.t1_1	--	--	--	--	GO:0016787	hydrolase activity
g9473.t1_1	--	--	--	--	GO:0016491	oxidoreductase activity
g8103.t1_1	--	--	--	--	GO:0006812	cation transport
g750.t1_1	--	--	--	--	GO:0005515	protein binding
g595.t1_1	--	--	--	--	GO:0005515	protein binding
g3839.t1_1	--	--	--	--	GO:0016787	hydrolase activity
g3401.t1_1	--	--	--	--	GO:0005515	protein binding
g3400.t1_1	--	--	--	--	GO:0005515	protein binding
g2366.t1_1	--	--	--	--	GO:0004601	peroxidase activity
g2343.t1_1	--	--	--	--	GO:0005515	protein binding
g2025.t1_1	--	--	--	--	GO:0005515	protein binding
g13754.t1_1	--	--	--	--	GO:0016491	oxidoreductase activity
g13477.t1_1	--	--	--	--	GO:0005515	protein binding
g13409.t1_1	--	--	--	--	GO:0003677	DNA binding
g13315.t1_1	--	--	--	--	GO:0005506	iron ion binding
g12709.t1_1	--	--	--	--	GO:0005739	mitochondrion
g12652.t1_1	--	--	--	--	GO:0004252	serine-type endopeptidase activity
g12325.t1_1	--	--	--	--	GO:0003676	nucleic acid binding
g12271.t1_1	--	--	--	--	GO:0016491	oxidoreductase activity
g12082.t1_1	--	--	--	--	GO:0016614	oxidoreductase activity, acting on CH-OH group of donors
g11995.t1_1	--	--	--	--	GO:0016021	integral component of membrane
g11608.t1_1	--	--	--	--	GO:0004252	serine-type endopeptidase activity
g11466.t1_1	--	--	--	--	GO:0048037	cofactor binding
g10228.t1_1	--	--	--	--	GO:0016491	oxidoreductase activity
g10132.t1_1	--	--	--	--	GO:0003676	nucleic acid binding
g10083.t1_1	--	--	--	--	GO:0015095	magnesium ion transmembrane transporter activity
g5443.t1_1	E2.7.1.-				GO:0003712	transcription coregulator activity
